# Supplementary material for: ESA1 regulates meiotic chromosome axis and crossover frequency via acetylating histone H4
Source: Nucleic Acids Res. 2021 Aug 20;49(16):9353–73. doi: 10.1093/nar/gkab722 (PMC8450111; doi:10.1093/nar/gkab722)
Supplement: gkab722_Supplemental_Files [file gkab722_supplemental_files.zip]

Archive with 2 entries (2 files):
- Supplementary Table S4.xlsx
- Wang et al. Supplementary Information.pdf
