# Supplementary material for: ESA1 regulates meiotic chromosome axis and crossover frequency via acetylating histone H4
Source: Nucleic Acids Res. 2021 Aug 20;49(16):9353–73. doi: 10.1093/nar/gkab722 (PMC8450111; doi:10.1093/nar/gkab722)
Supplement: gkab722_Supplemental_Files [file gkab722_supplemental_files.zip › Supplementary Table S4.xlsx]

## Sheet: all differential genes
Supplementary Table S4
Compared sample	Gene	log2FoldChange	p value	adjusted p value	Change
esa1-0h vs WT-0h	YKR034W	-3.0517	0.000175536	0.0272774	Downrequlated
	YPR145C-A	-2.86294	0.000249056	0.0312909	Downrequlated
	YGR088W	-2.78536	4.03017e-06	0.00339974	Downrequlated
	YGL183C	-2.75605	2.58718e-05	0.00995269	Downrequlated
	YHR097C	-2.29236	1.91755e-05	0.00995269	Downrequlated
	YLR327C	-2.13979	9.17359e-05	0.0212864	Downrequlated
	YIL057C	-2.01652	0.000131327	0.024928	Downrequlated
	YKL178C	-1.9155	2.62226e-05	0.00995269	Downrequlated
	YGL009C	-1.86639	9.37249e-05	0.0212864	Downrequlated
	YJR115W	-1.80049	0.000185588	0.0280999	Downrequlated
	YMR206W	-1.78385	0.000345803	0.0371267	Downrequlated
	YNL144C	-1.77736	0.000592606	0.0499905	Downrequlated
	YLR257W	-1.70794	0.000111202	0.0234517	Downrequlated
	YEL009C-A	-1.68791	0.000565495	0.0483949	Downrequlated
	YER053C-A	-1.58062	0.000134317	0.024928	Downrequlated
	YGR225W	-1.5391	0.000356187	0.0375586	Downrequlated
	YDR151C	-1.44305	0.000551574	0.0483949	Downrequlated
	YER182W	-1.44303	7.80498e-05	0.0200384	Downrequlated
	YOR244W	-1.41822	8.44718e-05	0.0207836	Downrequlated
	YDR213W	-1.39716	0.000397529	0.0397866	Downrequlated
	YER054C	-1.24275	0.000261815	0.0322087	Downrequlated
	YCR014C	-1.23289	0.000154228	0.0260244	Downrequlated
	YNL275W	-1.22435	0.00024828	0.0312909	Downrequlated
	YHR195W	-1.13545	2.28508e-07	0.000337335	Downrequlated
	YLR152C	-1.13178	0.000242403	0.0312909	Downrequlated
	YER116C	-1.13006	0.000283439	0.0336699	Downrequlated
	YDL113C	-1.06152	1.27371e-07	0.000337335	Downrequlated
	YCL027W	-1.02186	2.33399e-05	0.00995269	Downrequlated
	YJL164C	-1.01901	2.4438e-05	0.00995269	Downrequlated
	YOL043C	-1.00978	2.69675e-05	0.00995269	Downrequlated
	YDR361C	1.08005	0.000122906	0.024928	Upregulated
	YLR367W	1.16443	0.000416846	0.0409546	Upregulated
	YNL141W	1.21657	0.000213308	0.0297828	Upregulated
	YPR114W	1.23908	0.000318779	0.0368267	Upregulated
	YOL080C	1.38312	0.000324299	0.0368267	Upregulated
	YDR398W	1.38581	1.87995e-07	0.000337335	Upregulated
	YPL256C	1.47122	0.000335509	0.0368615	Upregulated
	YLR063W	1.47458	0.000440506	0.0412887	Upregulated
	YOR360C	1.56613	0.000171796	0.0272774	Upregulated
	YDR309C	1.58853	0.000154251	0.0260244	Upregulated
	YNL162W-A	1.60051	0.000384385	0.0391343	Upregulated
	YGR239C	1.65389	6.91856e-05	0.0194543	Upregulated
	YLR183C	1.67249	0.000197547	0.0291629	Upregulated
	YHR149C	1.70737	7.65404e-06	0.00564964	Upregulated
	YOL007C	1.76761	6.85637e-05	0.0194543	Upregulated
	YGR079W	1.80276	0.000219766	0.0297828	Upregulated
	YDL003W	1.83349	0.000430005	0.0409546	Upregulated
	YJL187C	1.85931	3.19189e-05	0.0110871	Upregulated
	YNL210W	1.89417	2.68526e-05	0.00995269	Upregulated
	YFL034C-A	1.92369	0.000140514	0.0251434	Upregulated
	YOL124C	1.97404	3.79753e-05	0.012458	Upregulated
	YER070W	2.15005	1.35466e-06	0.00159985	Upregulated
	YNL065W	2.3328	3.88215e-06	0.00339974	Upregulated
	YML027W	2.4303	1.68732e-05	0.00995269	Upregulated
	YEL021W	7.77083	2.84625e-09	1.68071e-05	Upregulated
esa1-1h vs WT-1h	YEL021W	9.27337	1.16646e-12	7.79544e-09	Upregulated
	YCR102C	1.82844	6.30944e-07	0.0021083	Upregulated
esa1-2h vs WT-2h	YEL021W	5.33802	9.8387e-14	6.5752e-10	Upregulated
esa1-3h vs WT-3h	YEL021W	9.2792	1.11425e-12	7.44656e-09	Upregulated
esa1-4h vs WT-4h	YCR018C	-4.4913	5.16195e-07	0.000308035	Downrequlated
	YDR371W	-3.25462	6.18344e-08	8.96805e-05	Downrequlated
	YOR339C	-3.23399	7.8018e-10	3.39456e-06	Downrequlated
	YFL012W	-3.11707	5.54343e-05	0.0111854	Downrequlated
	YJL160C	-3.09249	6.59925e-09	1.43567e-05	Downrequlated
	YGR273C	-3.08726	5.35695e-07	0.000308035	Downrequlated
	YGL230C	-3.08615	6.90333e-07	0.000308035	Downrequlated
	YPR078C	-2.83121	6.16985e-05	0.0111854	Downrequlated
	YDR523C	-2.7783	0.000189607	0.0249994	Downrequlated
	YOL024W	-2.71641	7.07963e-07	0.000308035	Downrequlated
	YGR108W	-2.53876	1.78009e-05	0.00484074	Downrequlated
	YPL021W	-2.49815	0.000274996	0.0293972	Downrequlated
	YCL048W	-2.48823	6.0401e-07	0.000308035	Downrequlated
	YLR343W	-2.48268	8.87041e-07	0.000350865	Downrequlated
	YDR042C	-2.39576	5.69561e-05	0.0111854	Downrequlated
	YOR255W	-2.29957	0.000124348	0.0195051	Downrequlated
	YER115C	-2.27262	1.834e-06	0.000613827	Downrequlated
	YHR185C	-2.24383	0.000453736	0.0438712	Downrequlated
	YNL204C	-2.18771	5.30365e-05	0.0111854	Downrequlated
	YHL012W	-2.14662	7.13384e-06	0.00221709	Downrequlated
	YOL132W	-2.12061	3.19848e-05	0.00817306	Downrequlated
	YLR054C	-2.02638	0.000511979	0.0484265	Downrequlated
	YDR522C	-2.02067	0.000263474	0.0293942	Downrequlated
	YFL040W	-2.01886	0.000160418	0.0225155	Downrequlated
	YKL216W	-1.99013	0.000169147	0.0229987	Downrequlated
	YGL116W	-1.89835	0.000262164	0.0293942	Downrequlated
	YML119W	-1.89028	1.31188e-06	0.000475665	Downrequlated
	YDR317W	-1.88147	0.000125521	0.0195051	Downrequlated
	YLR049C	-1.78765	0.000116463	0.0195051	Downrequlated
	YOL091W	-1.71577	0.000211606	0.0255749	Downrequlated
	YOR190W	-1.68794	0.000153271	0.0222295	Downrequlated
	YBR275C	-1.64917	3.57387e-05	0.00818417	Downrequlated
	YDR065W	-1.61041	3.38118e-05	0.00817306	Downrequlated
	YBR168W	-1.50556	0.000248425	0.0292135	Downrequlated
	YNL172W	-1.43222	0.000207018	0.0255749	Downrequlated
	YAR027W	-1.43001	0.000137743	0.0206661	Downrequlated
	YDR263C	-1.33803	0.00032963	0.0333539	Downrequlated
	YLR128W	-1.28	3.18622e-07	0.000308035	Downrequlated
	YPL178W	-1.22258	0.000277014	0.0293972	Downrequlated
	YGL167C	-1.04169	3.54385e-07	0.000308035	Downrequlated
	YDR398W	1.11766	5.92327e-05	0.0111854	Upregulated
	YDR502C	2.0103	1.51163e-05	0.00438474	Upregulated
esa1-5h vs WT-5h	YFR010W-A	-22.8056	5.90824e-15	8.25247e-12	Downrequlated
	YDL050C	-8.1733	0.00098835	0.0129519	Downrequlated
	YER084W-A	-5.98304	7.80589e-05	0.00190427	Downrequlated
	YNL170W	-5.88732	0.00185027	0.0206482	Downrequlated
	YOL014W	-5.44207	1.08097e-13	6.80363e-11	Downrequlated
	YCR018C	-5.37161	6.6014e-10	1.03873e-07	Downrequlated
	YKL118W	-5.1712	2.39702e-06	0.000108999	Downrequlated
	YAL016C-B	-5.04736	0.00588422	0.0470588	Downrequlated
	YHL028W	-4.89627	7.28671e-20	4.58626e-16	Downrequlated
	YNL043C	-4.83403	0.00650153	0.0497213	Downrequlated
	YDR371W	-4.70014	3.51807e-15	7.3809e-12	Downrequlated
	YLR285C-A	-4.62986	0.000873731	0.0118775	Downrequlated
	YJL162C	-4.55928	1.01477e-08	1.1012e-06	Downrequlated
	YIR013C	-4.54132	6.49038e-05	0.00165386	Downrequlated
	YLR322W	-4.53421	0.00219177	0.0232528	Downrequlated
	YFL012W-A	-4.39699	0.000231931	0.00443914	Downrequlated
	YOR242C	-4.32168	3.61363e-06	0.000151628	Downrequlated
	YFL011W	-4.26842	2.02338e-10	4.39144e-08	Downrequlated
	YAR030C	-4.26112	5.36066e-05	0.00139462	Downrequlated
	YOL015W	-4.07776	1.35994e-08	1.42658e-06	Downrequlated
	YBR018C	-3.99042	4.19792e-07	2.43452e-05	Downrequlated
	YMR017W	-3.93424	1.12455e-14	1.17965e-11	Downrequlated
	YJR086W	-3.84491	8.11225e-09	8.95763e-07	Downrequlated
	YEL005C	-3.80756	7.56695e-09	8.50471e-07	Downrequlated
	YBR126W-B	-3.66197	0.000189413	0.00383187	Downrequlated
	YGL230C	-3.6522	3.29459e-09	4.14723e-07	Downrequlated
	YOR339C	-3.62124	4.05945e-12	1.41945e-09	Downrequlated
	YLR013W	-3.60196	3.48029e-08	3.31893e-06	Downrequlated
	YEL023C	-3.59997	8.4641e-10	1.26841e-07	Downrequlated
	YLR012C	-3.57014	0.000768179	0.0107791	Downrequlated
	YLR265C	-3.55277	1.48548e-12	6.67829e-10	Downrequlated
	YPL027W	-3.44347	2.38331e-06	0.000108999	Downrequlated
	YCL054W-A	-3.41391	2.40428e-05	0.000730861	Downrequlated
	YFR005C	-3.30898	1.34252e-13	7.68164e-11	Downrequlated
	YHL012W	-3.30362	3.2935e-12	1.29558e-09	Downrequlated
	YBR012C	-3.29929	5.46721e-06	0.000211108	Downrequlated
	YGL168W	-3.29905	0.00102769	0.0132005	Downrequlated
	YGR273C	-3.26456	1.01059e-07	7.85267e-06	Downrequlated
	YAR028W	-3.2625	9.61638e-13	4.65581e-10	Downrequlated
	YOR249C	-3.25184	7.58079e-11	1.90854e-08	Downrequlated
	YDR106W	-3.2497	1.76498e-10	3.96742e-08	Downrequlated
	YOR081C	-3.2065	8.20901e-17	2.58337e-13	Downrequlated
	YMR188C	-3.20416	4.52834e-10	7.50037e-08	Downrequlated
	YDL155W	-3.19342	3.73512e-14	2.93861e-11	Downrequlated
	YAL066W	-3.16991	4.64679e-05	0.0012698	Downrequlated
	snR55	-3.14771	0.000201701	0.00403019	Downrequlated
	YLL021W	-3.12917	6.75358e-07	3.51572e-05	Downrequlated
	YNL217W	-3.10179	1.90621e-12	7.99848e-10	Downrequlated
	YPL242C	-3.10113	2.78314e-10	5.30821e-08	Downrequlated
	YBL084C	-3.08148	1.47393e-11	4.41757e-09	Downrequlated
	YKL189W	-3.06815	1.57086e-07	1.06312e-05	Downrequlated
	YML130C	-3.02502	1.56705e-09	2.24159e-07	Downrequlated
	YBR045C	-3.02007	1.62151e-06	7.73165e-05	Downrequlated
	YCR043C	-3.01092	8.47147e-08	6.83582e-06	Downrequlated
	YBR063C	-3.00416	3.63491e-13	1.90651e-10	Downrequlated
	YIL045W	-2.99584	1.4038e-07	9.92756e-06	Downrequlated
	YEL061C	-2.99303	6.55814e-05	0.00166439	Downrequlated
	YDR034C-D	-2.97707	0.00121095	0.015033	Downrequlated
	YOR032C	-2.92152	2.5698e-10	5.06912e-08	Downrequlated
	YDR118W-A	-2.89329	0.000241781	0.00456988	Downrequlated
	YLR138W	-2.87402	1.97785e-07	1.25744e-05	Downrequlated
	YKL022C	-2.86601	2.36918e-08	2.32994e-06	Downrequlated
	YBL010C	-2.85576	2.24573e-07	1.38575e-05	Downrequlated
	YOL024W	-2.84777	1.55174e-07	1.06312e-05	Downrequlated
	YKR078W	-2.82472	0.000532646	0.00811736	Downrequlated
	YLL008W	-2.81735	4.99459e-07	2.81166e-05	Downrequlated
	YFL017C	-2.81114	9.89037e-12	3.27542e-09	Downrequlated
	YFL012W	-2.7973	0.000286017	0.00524836	Downrequlated
	YOR190W	-2.78747	3.88203e-10	6.78707e-08	Downrequlated
	YLR049C	-2.75882	2.64143e-09	3.50205e-07	Downrequlated
	YDR524W-C	-2.75863	0.00397428	0.0353807	Downrequlated
	YDL214C	-2.75571	6.33893e-09	7.52778e-07	Downrequlated
	YLR127C	-2.75447	5.38062e-06	0.000210345	Downrequlated
	YIL037C	-2.75315	1.04081e-11	3.27542e-09	Downrequlated
	YFR039C	-2.74605	1.30207e-08	1.38902e-06	Downrequlated
	YDR227W	-2.72668	0.00061966	0.00915526	Downrequlated
	YDR177W	-2.72524	8.38119e-14	5.86125e-11	Downrequlated
	YFL010W-A	-2.71925	0.00123433	0.015263	Downrequlated
	YNL318C	-2.70677	2.70767e-05	0.000803872	Downrequlated
	YLR238W	-2.66794	1.7422e-06	8.24468e-05	Downrequlated
	YGR271C-A	-2.65544	8.63109e-07	4.33886e-05	Downrequlated
	YLR368W	-2.65226	9.92435e-11	2.38885e-08	Downrequlated
	YNL054W-B	-2.63706	0.00124456	0.0152993	Downrequlated
	YDL247W	-2.63692	0.000120256	0.00272263	Downrequlated
	YCL001W-B	-2.61134	0.000532268	0.00811736	Downrequlated
	YDR104C	-2.59695	3.43535e-09	4.23962e-07	Downrequlated
	YFL013C	-2.59408	0.000178652	0.00367463	Downrequlated
	YDR183C-A	-2.57811	0.00264221	0.026481	Downrequlated
	YBR168W	-2.56832	2.57725e-10	5.06912e-08	Downrequlated
	YAL055W	-2.55729	0.000864198	0.0117988	Downrequlated
	YDL049C	-2.55009	0.00237861	0.0246639	Downrequlated
	YDR219C	-2.54815	0.000652354	0.00952648	Downrequlated
	YLR031W	-2.543	1.93579e-07	1.25607e-05	Downrequlated
	YDL056W	-2.53643	0.000253196	0.00472883	Downrequlated
	YDR183W	-2.52809	7.21409e-10	1.10745e-07	Downrequlated
	YDL028C	-2.51197	3.34641e-05	0.000948753	Downrequlated
	YDR303C	-2.50626	6.7502e-09	7.86773e-07	Downrequlated
	YLR271W	-2.50561	6.69734e-08	5.77439e-06	Downrequlated
	YBR076W	-2.50092	8.00898e-06	0.000281612	Downrequlated
	YNL188W	-2.49107	0.00040303	0.00662735	Downrequlated
	YCR035C	-2.49067	3.12631e-08	3.02723e-06	Downrequlated
	YGL078C	-2.48709	6.1918e-06	0.000226577	Downrequlated
	YHL006W-A	-2.47256	0.000112896	0.0025933	Downrequlated
	YDR147W	-2.47137	1.53925e-08	1.56258e-06	Downrequlated
	YLR261C	-2.46976	0.00600599	0.0475493	Downrequlated
	YML047C	-2.46737	0.000230356	0.00443914	Downrequlated
	YCL048W	-2.45481	8.28728e-07	4.24066e-05	Downrequlated
	YPR111W	-2.45278	2.4072e-06	0.000108999	Downrequlated
	YDL114W	-2.43693	0.000184753	0.00377543	Downrequlated
	YDR263C	-2.43608	5.06723e-11	1.39455e-08	Downrequlated
	YLR084C	-2.42983	1.22935e-07	8.99714e-06	Downrequlated
	YDR345C	-2.42542	6.64308e-08	5.77439e-06	Downrequlated
	YDR515W	-2.42347	0.000518468	0.00797858	Downrequlated
	YNR056C	-2.41714	9.76344e-08	7.68139e-06	Downrequlated
	YNR007C	-2.41524	5.44842e-06	0.000211108	Downrequlated
	YLR373C	-2.40005	0.000690416	0.0100126	Downrequlated
	YDR532C	-2.39629	0.00144161	0.0170876	Downrequlated
	YDR261W-B	-2.39603	0.00164516	0.0188609	Downrequlated
	YNL103W	-2.3948	7.7428e-06	0.000275329	Downrequlated
	YLR256W-A	-2.38618	0.000345201	0.00599692	Downrequlated
	YDR356W	-2.38526	0.0017814	0.0200935	Downrequlated
	YPR141C	-2.38414	0.00212357	0.0228406	Downrequlated
	YOR255W	-2.38332	6.63941e-05	0.00166678	Downrequlated
	YDR326C	-2.37947	2.08252e-07	1.30247e-05	Downrequlated
	YMR252C	-2.36972	4.06405e-05	0.00113685	Downrequlated
	YDR117C	-2.35232	1.78436e-07	1.18218e-05	Downrequlated
	YIL139C	-2.33724	5.9303e-06	0.000222174	Downrequlated
	YPL158C	-2.33611	4.5391e-05	0.00124756	Downrequlated
	YKR076W	-2.33083	3.59019e-08	3.37264e-06	Downrequlated
	YLR371W	-2.31872	3.84632e-08	3.50851e-06	Downrequlated
	YMR323W	-2.30928	0.000132207	0.00290242	Downrequlated
	YEL016C	-2.30273	5.09608e-11	1.39455e-08	Downrequlated
	YMR313C	-2.30043	5.27e-05	0.00139462	Downrequlated
	YPL167C	-2.29827	8.68843e-07	4.33886e-05	Downrequlated
	YCR054C	-2.29811	7.53401e-11	1.90854e-08	Downrequlated
	YDR402C	-2.29188	0.000102142	0.00238105	Downrequlated
	YNR025C	-2.29004	0.00438711	0.0379343	Downrequlated
	YOR304W	-2.2874	0.000464772	0.00746243	Downrequlated
	YKR015C	-2.28537	4.67555e-05	0.0012698	Downrequlated
	YOR147W	-2.27443	0.000173017	0.00359396	Downrequlated
	YJR157W	-2.27396	0.000338557	0.0059191	Downrequlated
	YIL112W	-2.26752	8.53865e-06	0.000293673	Downrequlated
	YEL059W	-2.26084	0.00120321	0.0149961	Downrequlated
	YGR071C	-2.25908	7.03476e-09	8.05033e-07	Downrequlated
	YJL161W	-2.25813	6.18913e-10	9.98831e-08	Downrequlated
	YLL032C	-2.25569	0.000381395	0.00637508	Downrequlated
	YMR184W	-2.25317	3.55339e-12	1.31559e-09	Downrequlated
	YLR343W	-2.25142	7.86557e-06	0.000278123	Downrequlated
	YIL002C	-2.24799	0.000191904	0.00385892	Downrequlated
	YNR026C	-2.24138	2.84082e-09	3.64901e-07	Downrequlated
	YBR163W	-2.23878	0.000150694	0.00319887	Downrequlated
	YGR109C	-2.23166	0.000124893	0.00278751	Downrequlated
	YLR210W	-2.22904	5.7381e-06	0.000217564	Downrequlated
	YDL007C-A	-2.2173	0.000126633	0.00280644	Downrequlated
	YNL054W	-2.21617	0.000230921	0.00443914	Downrequlated
	YJL160C	-2.21059	3.22528e-05	0.000922722	Downrequlated
	YPL205C	-2.20714	0.000306665	0.00546866	Downrequlated
	YNL034W	-2.20636	1.45394e-05	0.000476619	Downrequlated
	YNR034W	-2.20035	0.000121643	0.00272464	Downrequlated
	YLR072W	-2.19902	2.45527e-10	5.06912e-08	Downrequlated
	YER180C	-2.19415	7.33623e-05	0.00180368	Downrequlated
	YML062C	-2.19114	1.32086e-07	9.44716e-06	Downrequlated
	YDR182W-A	-2.1903	4.9382e-05	0.00131699	Downrequlated
	YIL055C	-2.18034	0.000513662	0.0079778	Downrequlated
	YPL110C	-2.17349	2.19638e-09	3.00522e-07	Downrequlated
	YGL116W	-2.15935	3.17184e-05	0.000911578	Downrequlated
	YGR098C	-2.15789	5.28805e-05	0.00139462	Downrequlated
	YER115C	-2.15722	5.31488e-06	0.000209074	Downrequlated
	YLR195C	-2.15596	1.21526e-05	0.000406855	Downrequlated
	YGR276C	-2.15238	4.65174e-08	4.18258e-06	Downrequlated
	YHR036W	-2.14282	2.67078e-09	3.50205e-07	Downrequlated
	YHR023W	-2.14094	0.00276135	0.0273269	Downrequlated
	YPL005W	-2.13799	2.06281e-09	2.88518e-07	Downrequlated
	YEL004W	-2.13669	6.35587e-07	3.39016e-05	Downrequlated
	YIL079C	-2.13165	0.00620846	0.0485869	Downrequlated
	YAL034W-A	-2.12844	0.00381287	0.034203	Downrequlated
	YKR003W	-2.12825	8.09712e-06	0.000283129	Downrequlated
	YKL133C	-2.12605	3.83494e-10	6.78707e-08	Downrequlated
	YJR092W	-2.12473	0.00018995	0.00383187	Downrequlated
	YOL132W	-2.12254	3.08585e-05	0.000895039	Downrequlated
	YOR367W	-2.12164	4.59001e-07	2.62632e-05	Downrequlated
	YNL154C	-2.11982	0.00023145	0.00443914	Downrequlated
	YIR010W	-2.11654	0.00018959	0.00383187	Downrequlated
	YOR017W	-2.1157	0.00291114	0.0283195	Downrequlated
	YKL122C	-2.115	0.00375672	0.0338266	Downrequlated
	YPL038W	-2.10726	2.90885e-07	1.76041e-05	Downrequlated
	YLR045C	-2.09122	4.2173e-06	0.00017125	Downrequlated
	YER161C	-2.08186	2.83785e-05	0.000838563	Downrequlated
	YPL033C	-2.07553	0.000208007	0.00411696	Downrequlated
	YOR025W	-2.0699	6.08239e-06	0.000223875	Downrequlated
	YDR218C	-2.06856	0.000586342	0.00874511	Downrequlated
	YDR113C	-2.06773	0.000734283	0.0103856	Downrequlated
	YJR099W	-2.05984	3.64866e-06	0.000152084	Downrequlated
	YDR282C	-2.05662	1.24645e-05	0.000415089	Downrequlated
	YGR230W	-2.05401	0.00233865	0.02437	Downrequlated
	YKL221W	-2.04499	0.000232043	0.00443914	Downrequlated
	YKR100C	-2.04063	6.55582e-15	8.25247e-12	Downrequlated
	YPL253C	-2.038	0.00126376	0.0154749	Downrequlated
	YKR004C	-2.03577	1.79912e-05	0.000562681	Downrequlated
	YHR166C	-2.03249	3.71385e-14	2.93861e-11	Downrequlated
	YOR233W	-2.03043	2.47683e-07	1.51351e-05	Downrequlated
	YPL159C	-2.02834	4.754e-05	0.00127898	Downrequlated
	YBR285W	-2.02776	0.000957369	0.012705	Downrequlated
	YCR038C	-2.02558	0.0053364	0.0435633	Downrequlated
	YNL225C	-2.02366	2.15159e-05	0.000667098	Downrequlated
	YDL088C	-2.02309	3.41496e-07	2.0381e-05	Downrequlated
	YGR108W	-2.01273	0.0006502	0.00951712	Downrequlated
	YDR524C	-2.01197	1.9287e-06	9.03835e-05	Downrequlated
	YKR058W	-2.0076	0.00113355	0.0142691	Downrequlated
	YDR146C	-2.007	0.000152223	0.00321507	Downrequlated
	YKR019C	-2.00679	8.42615e-08	6.83582e-06	Downrequlated
	YML081W	-2.00161	0.0020424	0.0221254	Downrequlated
	YBR211C	-1.99847	0.000229313	0.00443914	Downrequlated
	YBR233W	-1.99649	3.14114e-06	0.000134795	Downrequlated
	YGR179C	-1.99605	0.00479038	0.0402536	Downrequlated
	YDR480W	-1.99545	2.2663e-06	0.000104883	Downrequlated
	YML103C	-1.9905	6.79487e-05	0.00169039	Downrequlated
	YDR089W	-1.9866	0.00304537	0.0290858	Downrequlated
	YBR083W	-1.98161	0.00272372	0.0271681	Downrequlated
	YPR165W	-1.97101	1.76517e-05	0.00056111	Downrequlated
	YGL181W	-1.9707	5.90106e-05	0.00152845	Downrequlated
	YKL042W	-1.96616	0.00142101	0.0168752	Downrequlated
	YCR002C	-1.96018	2.54481e-05	0.000759101	Downrequlated
	YKL043W	-1.95979	3.06919e-05	0.000894326	Downrequlated
	YHR084W	-1.95945	4.92494e-05	0.00131699	Downrequlated
	YGL003C	-1.95476	4.21611e-07	2.43452e-05	Downrequlated
	YHL017W	-1.95417	3.14822e-06	0.000134795	Downrequlated
	YCL054W	-1.95369	0.000584699	0.00874132	Downrequlated
	YOR106W	-1.95146	0.000294171	0.00533577	Downrequlated
	YHR015W	-1.93806	0.000699275	0.0100256	Downrequlated
	YJL105W	-1.93284	0.00018677	0.00380432	Downrequlated
	YGR089W	-1.93046	0.00190095	0.0210274	Downrequlated
	YLR380W	-1.92533	1.52624e-05	0.00049773	Downrequlated
	YDR357C	-1.9229	0.0029415	0.0283972	Downrequlated
	YMR299C	-1.92013	6.59394e-05	0.00166676	Downrequlated
	YHR184W	-1.91984	0.00339036	0.0314734	Downrequlated
	YBL063W	-1.91297	0.00329566	0.0308141	Downrequlated
	YKL167C	-1.90909	6.75886e-07	3.51572e-05	Downrequlated
	YDR253C	-1.9001	0.00257197	0.0260257	Downrequlated
	YLR266C	-1.89884	3.74217e-08	3.4637e-06	Downrequlated
	YDL058W	-1.89779	0.00341866	0.0316427	Downrequlated
	YDL106C	-1.89396	0.00440053	0.037941	Downrequlated
	YGL021W	-1.88557	0.00113581	0.0142691	Downrequlated
	YER038C	-1.87754	0.000272987	0.00506837	Downrequlated
	YJR052W	-1.87703	1.10082e-07	8.34768e-06	Downrequlated
	YEL057C	-1.87542	0.00301945	0.0288821	Downrequlated
	YBR138C	-1.8727	0.00213787	0.0229229	Downrequlated
	YPL124W	-1.86671	0.000299124	0.00539112	Downrequlated
	YPL072W	-1.86547	0.00292099	0.0283715	Downrequlated
	YER100W	-1.86304	9.47698e-08	7.5504e-06	Downrequlated
	YNL039W	-1.86197	0.00119965	0.0149813	Downrequlated
	YGR153W	-1.86172	0.00226694	0.0237854	Downrequlated
	YPL232W	-1.8615	1.43409e-08	1.47969e-06	Downrequlated
	YAR003W	-1.86047	4.75504e-05	0.00127898	Downrequlated
	YDR118W	-1.85869	1.50832e-07	1.05482e-05	Downrequlated
	YLR093C	-1.85442	2.7314e-06	0.00012022	Downrequlated
	YDR042C	-1.84709	0.00189517	0.0210107	Downrequlated
	YDR168W	-1.84707	0.00125159	0.0153558	Downrequlated
	YJL051W	-1.8458	2.34757e-05	0.000717262	Downrequlated
	YMR111C	-1.84466	0.000217575	0.0042661	Downrequlated
	YER075C	-1.84406	3.43246e-07	2.0381e-05	Downrequlated
	YHR167W	-1.8434	0.00128887	0.0156908	Downrequlated
	YIL002W-A	-1.83748	0.000842873	0.0115706	Downrequlated
	YDL177C	-1.83055	0.000240789	0.00456484	Downrequlated
	YAL001C	-1.82541	4.97661e-06	0.000198245	Downrequlated
	YBL009W	-1.82193	1.68663e-05	0.000541614	Downrequlated
	YOR352W	-1.82065	4.17737e-05	0.00115826	Downrequlated
	YLL004W	-1.8172	0.00138006	0.0165135	Downrequlated
	YOR180C	-1.81624	1.09e-05	0.000368843	Downrequlated
	YAL026C	-1.81057	9.56229e-10	1.39965e-07	Downrequlated
	YOR058C	-1.80718	0.00148029	0.0173499	Downrequlated
	YJL013C	-1.80099	0.000528047	0.00808644	Downrequlated
	YOR340C	-1.78897	0.00639989	0.0491231	Downrequlated
	YMR079W	-1.78863	2.09008e-07	1.30247e-05	Downrequlated
	YDL225W	-1.7876	0.00243235	0.025015	Downrequlated
	YER046W	-1.78578	1.12699e-05	0.000379321	Downrequlated
	YHR185C	-1.77978	0.00534604	0.0435854	Downrequlated
	YGR247W	-1.77971	2.94414e-06	0.000128683	Downrequlated
	YBR129C	-1.77894	0.000769621	0.0107791	Downrequlated
	YGR196C	-1.77793	0.000165998	0.00348265	Downrequlated
	YAL067C	-1.77362	4.29657e-05	0.00118608	Downrequlated
	YFL040W	-1.77189	0.000891416	0.0120141	Downrequlated
	YOL016C	-1.76093	1.62694e-05	0.000527833	Downrequlated
	YOR327C	-1.75339	5.36716e-07	2.96324e-05	Downrequlated
	YGL175C	-1.74773	0.000353897	0.00605096	Downrequlated
	YJL216C	-1.74755	1.7883e-05	0.000562681	Downrequlated
	YHR172W	-1.74591	0.00369991	0.0334106	Downrequlated
	YGR166W	-1.74335	0.000121271	0.00272464	Downrequlated
	YIR004W	-1.74266	0.000113946	0.00260791	Downrequlated
	YOL135C	-1.73842	0.00014314	0.00307483	Downrequlated
	YPR089W	-1.73338	0.00201244	0.021952	Downrequlated
	YDR499W	-1.72999	0.00170892	0.0193801	Downrequlated
	YPL204W	-1.72015	0.000150948	0.00319887	Downrequlated
	YPL174C	-1.71716	0.00350608	0.032168	Downrequlated
	YJR110W	-1.71473	8.06482e-08	6.67894e-06	Downrequlated
	YKR031C	-1.71451	0.000448815	0.00724319	Downrequlated
	YGR238C	-1.71236	5.00326e-07	2.81166e-05	Downrequlated
	YIR002C	-1.70944	0.00241164	0.0248981	Downrequlated
	YDR379W	-1.70844	8.75494e-07	4.33886e-05	Downrequlated
	YDR196C	-1.70662	4.89437e-06	0.000196211	Downrequlated
	YGR038C-B	-1.70645	0.00202021	0.0219987	Downrequlated
	YMR054W	-1.70151	1.02477e-10	2.38885e-08	Downrequlated
	YDL027C	-1.69912	0.00314621	0.0298227	Downrequlated
	YCR101C	-1.69737	0.00061055	0.00906131	Downrequlated
	YBR167C	-1.68412	3.26844e-05	0.000930841	Downrequlated
	YML035C	-1.6839	0.0009304	0.0124594	Downrequlated
	YER135C	-1.6821	0.00336811	0.0313129	Downrequlated
	YDR468C	-1.67943	0.000958827	0.012705	Downrequlated
	YJL131C	-1.67687	6.27086e-07	3.39016e-05	Downrequlated
	YIL074C	-1.6713	2.09798e-08	2.09598e-06	Downrequlated
	YHR142W	-1.67092	0.00250185	0.0254076	Downrequlated
	YFR006W	-1.66455	1.28915e-07	9.32634e-06	Downrequlated
	YJR067C	-1.66298	0.00330575	0.0308243	Downrequlated
	YGR111W	-1.66012	0.000332268	0.0058416	Downrequlated
	YKL100C	-1.6592	1.19126e-06	5.81225e-05	Downrequlated
	YLR131C	-1.65783	0.000472371	0.00754594	Downrequlated
	YJR090C	-1.6465	1.40881e-05	0.000464242	Downrequlated
	YJR119C	-1.64142	7.31111e-05	0.00180368	Downrequlated
	YOL146W	-1.6411	2.43648e-05	0.000733743	Downrequlated
	YER155C	-1.6367	0.000282553	0.00519996	Downrequlated
	YLR030W	-1.63503	0.000953785	0.012705	Downrequlated
	YIL147C	-1.62505	0.000250892	0.00470398	Downrequlated
	YIL049W	-1.62277	0.000203448	0.00403943	Downrequlated
	YHL013C	-1.62088	0.000251118	0.00470398	Downrequlated
	YMR193W	-1.61666	0.000359848	0.00612131	Downrequlated
	YKL094W	-1.61606	0.000306711	0.00546866	Downrequlated
	YFL022C	-1.6156	0.000103117	0.00239491	Downrequlated
	YER132C	-1.61085	8.7941e-05	0.00209659	Downrequlated
	YKL173W	-1.60431	0.000697606	0.0100256	Downrequlated
	YER041W	-1.59909	5.33412e-07	2.96324e-05	Downrequlated
	YOL001W	-1.59574	0.00089366	0.0120186	Downrequlated
	YDR103W	-1.59197	0.00193946	0.0213036	Downrequlated
	YBR128C	-1.5835	2.9937e-05	0.000876389	Downrequlated
	YLL033W	-1.58158	0.000611861	0.00906131	Downrequlated
	YMR071C	-1.57758	3.81697e-06	0.00015702	Downrequlated
	YKL190W	-1.57633	2.57847e-06	0.000114288	Downrequlated
	YPR140W	-1.57506	0.000970952	0.0128353	Downrequlated
	YIL048W	-1.57282	0.00219247	0.0232528	Downrequlated
	YOR165W	-1.57102	3.29461e-10	6.0989e-08	Downrequlated
	YKR007W	-1.56957	0.000973162	0.0128353	Downrequlated
	YML097C	-1.565	0.000138569	0.00299709	Downrequlated
	YDL065C	-1.56424	0.00465988	0.0395718	Downrequlated
	YMR232W	-1.56111	0.00481376	0.0402896	Downrequlated
	YNR072W	-1.55694	0.00297922	0.0286278	Downrequlated
	YDL073W	-1.55642	0.000132374	0.00290242	Downrequlated
	YNL026W	-1.55621	0.000310248	0.00550222	Downrequlated
	YPL267W	-1.55468	0.0046764	0.0395718	Downrequlated
	YML065W	-1.55344	0.00163633	0.0188283	Downrequlated
	YNL204C	-1.54697	0.00419127	0.0366387	Downrequlated
	YHL010C	-1.54321	0.000477626	0.00759137	Downrequlated
	YKR083C	-1.54311	6.97025e-06	0.000252131	Downrequlated
	YML023C	-1.53375	7.74937e-08	6.50327e-06	Downrequlated
	YIL156W	-1.53323	0.00459075	0.0390462	Downrequlated
	YPL268W	-1.53298	0.00565011	0.0455337	Downrequlated
	YDL089W	-1.53119	2.56654e-06	0.000114288	Downrequlated
	YGR224W	-1.53042	6.02749e-06	0.000223875	Downrequlated
	YDR175C	-1.52978	0.00325664	0.0307305	Downrequlated
	YDR189W	-1.52781	2.19884e-05	0.000678406	Downrequlated
	YKR102W	-1.52656	0.00120946	0.015033	Downrequlated
	YDL239C	-1.52609	0.000279554	0.00517045	Downrequlated
	YOL069W	-1.52531	0.0054405	0.0441838	Downrequlated
	YPR035W	-1.52233	0.000770672	0.0107791	Downrequlated
	YDL115C	-1.51674	0.000388015	0.00644238	Downrequlated
	YNL326C	-1.51611	1.03293e-07	7.92836e-06	Downrequlated
	YMR204C	-1.51401	0.00112327	0.0141965	Downrequlated
	YLR182W	-1.50684	0.00245828	0.0251584	Downrequlated
	YKR093W	-1.50671	0.00212656	0.0228406	Downrequlated
	YJL085W	-1.50574	0.00478527	0.0402536	Downrequlated
	YOR012W	-1.50259	0.0021578	0.0230581	Downrequlated
	YIL036W	-1.50225	0.000725267	0.0102811	Downrequlated
	YOR330C	-1.50224	0.000117984	0.00268083	Downrequlated
	YJL038C	-1.4967	0.00630579	0.0487575	Downrequlated
	YBR244W	-1.49575	5.62245e-06	0.000215779	Downrequlated
	YER076W-A	-1.49551	0.00035408	0.00605096	Downrequlated
	YML104C	-1.49432	0.00513162	0.0424979	Downrequlated
	YGL157W	-1.49126	0.00239328	0.0247751	Downrequlated
	YOR080W	-1.49086	0.000698853	0.0100256	Downrequlated
	YER182W	-1.48993	3.70989e-05	0.00104709	Downrequlated
	YHR001W	-1.48137	0.000974799	0.0128353	Downrequlated
	YKL216W	-1.47873	0.00529975	0.0434897	Downrequlated
	YLL005C	-1.47484	0.00521753	0.0429832	Downrequlated
	YDL076C	-1.47314	0.000951305	0.012705	Downrequlated
	YNL121C	-1.47108	0.000890553	0.0120141	Downrequlated
	YMR072W	-1.47105	0.000346819	0.00599692	Downrequlated
	YKL138C-A	-1.471	0.000521735	0.00800927	Downrequlated
	YCR014C	-1.46299	7.11968e-06	0.000256064	Downrequlated
	YCR007C	-1.46032	0.0011144	0.0141131	Downrequlated
	YDL201W	-1.45795	0.00202389	0.0220006	Downrequlated
	YER027C	-1.44351	0.00100109	0.0129648	Downrequlated
	YIL038C	-1.43681	0.0015885	0.018345	Downrequlated
	YLR290C	-1.43568	5.06462e-08	4.48968e-06	Downrequlated
	YLR419W	-1.43541	0.00328323	0.0307968	Downrequlated
	YHR101C	-1.4325	6.647e-05	0.00166678	Downrequlated
	YDR479C	-1.43112	1.08387e-05	0.00036875	Downrequlated
	YNL264C	-1.43056	3.67154e-09	4.44398e-07	Downrequlated
	YCR028C-A	-1.43023	1.71374e-05	0.000547527	Downrequlated
	YGL244W	-1.42823	0.00635864	0.0489857	Downrequlated
	YDR370C	-1.42815	0.00182891	0.0204825	Downrequlated
	YIL104C	-1.41982	0.00203866	0.022123	Downrequlated
	YMR032W	-1.41697	0.000121424	0.00272464	Downrequlated
	YNL053W	-1.4161	0.000134134	0.00292124	Downrequlated
	YOR212W	-1.415	0.00226516	0.0237854	Downrequlated
	YFR001W	-1.40722	0.000254021	0.00473021	Downrequlated
	YNL172W	-1.40033	0.000280128	0.00517045	Downrequlated
	YER072W	-1.39572	1.80587e-05	0.000562681	Downrequlated
	YML117W	-1.39403	0.000215445	0.00423754	Downrequlated
	YML077W	-1.39388	0.00429605	0.0374506	Downrequlated
	YOR113W	-1.39335	0.00476838	0.0401769	Downrequlated
	YNL084C	-1.39319	0.00107021	0.0136078	Downrequlated
	YHR155W	-1.39116	0.000394222	0.00651242	Downrequlated
	YKL121W	-1.39047	0.000825034	0.0114127	Downrequlated
	YGL095C	-1.38156	0.00401179	0.0356138	Downrequlated
	YER016W	-1.37855	0.000367436	0.00620399	Downrequlated
	YER168C	-1.37769	1.68274e-07	1.12672e-05	Downrequlated
	YDL045W-A	-1.37704	0.00206884	0.0223349	Downrequlated
	YAR019C	-1.37677	0.00266141	0.026631	Downrequlated
	YIL140W	-1.37421	0.000508316	0.00791916	Downrequlated
	YDR438W	-1.37397	0.00413717	0.0363678	Downrequlated
	YGR225W	-1.37062	0.000996989	0.0129519	Downrequlated
	YDR082W	-1.3704	1.57924e-06	7.58759e-05	Downrequlated
	YGL231C	-1.36607	0.00224391	0.0236569	Downrequlated
	YOR073W	-1.36374	0.00134128	0.016133	Downrequlated
	YMR130W	-1.35818	0.00191571	0.0211535	Downrequlated
	YBR165W	-1.35729	0.00405191	0.0357682	Downrequlated
	YKR002W	-1.35628	4.09927e-06	0.000167538	Downrequlated
	YGL224C	-1.34834	9.23756e-05	0.00216945	Downrequlated
	YOR152C	-1.34668	3.89939e-05	0.00109566	Downrequlated
	YNL223W	-1.34405	1.04401e-06	5.13361e-05	Downrequlated
	YGL002W	-1.34208	0.00149328	0.0174697	Downrequlated
	YOR279C	-1.34156	0.000543779	0.0082471	Downrequlated
	YDR292C	-1.34048	0.00250281	0.0254076	Downrequlated
	YLR324W	-1.33658	8.46674e-07	4.29755e-05	Downrequlated
	YKL026C	-1.33555	0.000412195	0.00673858	Downrequlated
	YGL039W	-1.33299	0.000289233	0.00527661	Downrequlated
	YGR229C	-1.32878	0.000540048	0.00821029	Downrequlated
	YJL139C	-1.32847	0.00218516	0.0232528	Downrequlated
	YOR074C	-1.32835	0.00374058	0.0337295	Downrequlated
	YHR124W	-1.32631	0.00173595	0.019616	Downrequlated
	YLR102C	-1.32611	3.15667e-05	0.000911379	Downrequlated
	YOL017W	-1.32385	0.00015703	0.00330551	Downrequlated
	YOR188W	-1.32312	0.000993655	0.0129519	Downrequlated
	YMR289W	-1.31795	0.000135938	0.00295032	Downrequlated
	YKR010C	-1.30991	0.0001737	0.00359628	Downrequlated
	YKR020W	-1.30989	2.23267e-05	0.000685485	Downrequlated
	YBR179C	-1.30872	0.000777921	0.0108564	Downrequlated
	YNL095C	-1.30601	0.0046777	0.0395718	Downrequlated
	YJR035W	-1.3053	0.00263381	0.026481	Downrequlated
	YDL122W	-1.30046	0.00154235	0.0179437	Downrequlated
	YER042W	-1.29908	0.000168056	0.0035141	Downrequlated
	YJR130C	-1.29773	7.297e-08	6.2064e-06	Downrequlated
	YLR314C	-1.29766	0.000518083	0.00797858	Downrequlated
	YGR274C	-1.29584	0.00562857	0.0454186	Downrequlated
	YML050W	-1.29192	0.000404338	0.00662735	Downrequlated
	YGR013W	-1.29045	0.00580036	0.0465063	Downrequlated
	YIL111W	-1.29029	0.00306073	0.0291883	Downrequlated
	YPL233W	-1.28576	0.00436243	0.0378719	Downrequlated
	YDR065W	-1.2849	0.000843802	0.0115706	Downrequlated
	YPR045C	-1.28449	0.00161687	0.0186384	Downrequlated
	YHR052W	-1.28433	0.00594209	0.0472216	Downrequlated
	YMR047C	-1.28154	0.000310342	0.00550222	Downrequlated
	YBR147W	-1.28154	4.18226e-07	2.43452e-05	Downrequlated
	YBR200W	-1.27358	0.00182742	0.0204825	Downrequlated
	YMR074C	-1.26961	0.000998038	0.0129519	Downrequlated
	YBR275C	-1.26127	0.00155238	0.0180271	Downrequlated
	YOR175C	-1.25992	0.000300711	0.00539224	Downrequlated
	YPL026C	-1.25848	0.000145731	0.00311232	Downrequlated
	YBR290W	-1.25578	4.68054e-05	0.0012698	Downrequlated
	YBR014C	-1.25533	0.00169098	0.0192809	Downrequlated
	YIL166C	-1.25403	8.12951e-05	0.00196043	Downrequlated
	YJL140W	-1.25004	0.000697597	0.0100256	Downrequlated
	YLR015W	-1.24974	0.000145875	0.00311232	Downrequlated
	YMR255W	-1.24655	0.00482074	0.0402945	Downrequlated
	YER008C	-1.23639	0.00263893	0.026481	Downrequlated
	YJL016W	-1.2344	0.00167111	0.0190889	Downrequlated
	YIL117C	-1.23434	0.00235758	0.0245267	Downrequlated
	YDR331W	-1.23	0.00195561	0.0214375	Downrequlated
	YDR191W	-1.22795	0.00254717	0.0258163	Downrequlated
	YDL030W	-1.22146	0.00293717	0.0283972	Downrequlated
	YBR201W	-1.22011	0.000183836	0.00376893	Downrequlated
	YFL019C	-1.21592	0.00452817	0.0387539	Downrequlated
	YOR360C	-1.21576	0.00365086	0.0330951	Downrequlated
	YLR020C	-1.21541	0.00455631	0.0388996	Downrequlated
	YML017W	-1.21412	0.0015741	0.0182121	Downrequlated
	YJL155C	-1.21376	5.70313e-06	0.000217549	Downrequlated
	YFL029C	-1.21375	7.26474e-06	0.000259797	Downrequlated
	YGL248W	-1.21136	6.74494e-05	0.00168463	Downrequlated
	YNL219C	-1.20975	0.00339761	0.0314942	Downrequlated
	YLR018C	-1.20931	0.000428343	0.00695371	Downrequlated
	YLR107W	-1.2015	5.28127e-06	0.000209059	Downrequlated
	YLR272C	-1.20139	0.00626886	0.0485914	Downrequlated
	YNR069C	-1.19974	0.00146055	0.0172148	Downrequlated
	YPR120C	-1.19504	0.000108991	0.00251278	Downrequlated
	YKR101W	-1.1893	0.000829113	0.0114439	Downrequlated
	YOL031C	-1.18922	0.000702993	0.010056	Downrequlated
	YMR272C	-1.18757	0.000850295	0.0116343	Downrequlated
	YGR156W	-1.18684	0.000299792	0.00539112	Downrequlated
	YGR092W	-1.18436	8.40606e-06	0.000292308	Downrequlated
	YIL009C-A	-1.18193	0.00576218	0.0463171	Downrequlated
	YMR281W	-1.17942	1.36483e-05	0.000452119	Downrequlated
	YDR539W	-1.17921	0.00301207	0.0288821	Downrequlated
	YJR106W	-1.17698	0.00220448	0.0233193	Downrequlated
	YER087C-B	-1.1767	5.65639e-07	3.09577e-05	Downrequlated
	YDL103C	-1.16869	6.70943e-07	3.51572e-05	Downrequlated
	YJR039W	-1.16682	5.3429e-05	0.00139462	Downrequlated
	YHR151C	-1.16665	8.22488e-05	0.00197578	Downrequlated
	YJR125C	-1.16337	0.00275184	0.0273226	Downrequlated
	YGL144C	-1.16156	0.00010732	0.00248334	Downrequlated
	YOR289W	-1.16156	3.70357e-06	0.000153357	Downrequlated
	YDR359C	-1.15713	0.00329915	0.0308141	Downrequlated
	YMR094W	-1.15682	0.00646173	0.0495135	Downrequlated
	YDR066C	-1.15511	0.00123982	0.0152923	Downrequlated
	YER149C	-1.15049	0.00413078	0.0363624	Downrequlated
	YFL048C	-1.14969	0.00611904	0.0481415	Downrequlated
	YBL078C	-1.1476	0.00597065	0.0473888	Downrequlated
	YOR346W	-1.13041	0.00327818	0.0307968	Downrequlated
	YNL126W	-1.12912	0.00378122	0.0339986	Downrequlated
	YML118W	-1.12867	0.00444895	0.0382015	Downrequlated
	YKL073W	-1.12595	0.000876817	0.0118937	Downrequlated
	YNL257C	-1.12471	0.00400464	0.0356006	Downrequlated
	YMR126C	-1.1214	0.000445428	0.007207	Downrequlated
	YCR081W	-1.11707	0.00129809	0.0157726	Downrequlated
	YOR219C	-1.11035	0.00585196	0.0468604	Downrequlated
	YDL206W	-1.10826	0.000991669	0.0129519	Downrequlated
	YPR122W	-1.10686	0.000287395	0.00525832	Downrequlated
	YBR038W	-1.10434	0.00294877	0.028422	Downrequlated
	YJL146W	-1.10088	3.26732e-06	0.000138949	Downrequlated
	YCL011C	-1.10053	6.35354e-07	3.39016e-05	Downrequlated
	YDR261C	-1.09307	0.0010041	0.0129771	Downrequlated
	YOR368W	-1.08733	0.00128217	0.0156395	Downrequlated
	YOR124C	-1.08695	0.00141829	0.0168746	Downrequlated
	YFL041W	-1.0837	7.87719e-05	0.00190689	Downrequlated
	YMR044W	-1.08023	0.000925678	0.0124226	Downrequlated
	YPR022C	-1.07924	0.00476511	0.0401769	Downrequlated
	YPR097W	-1.07668	0.00146565	0.0172426	Downrequlated
	YNL218W	-1.07307	0.000140696	0.00303267	Downrequlated
	YDR362C	-1.0666	0.00437597	0.0379343	Downrequlated
	YNL011C	-1.06499	0.000976822	0.0128353	Downrequlated
	YJR036C	-1.06246	0.000450029	0.00724421	Downrequlated
	YBL079W	-1.0623	0.000746916	0.0105406	Downrequlated
	YOR306C	-1.06143	0.00205951	0.0222724	Downrequlated
	YNR070W	-1.06088	0.00639639	0.0491231	Downrequlated
	YMR200W	-1.05422	0.00245144	0.0251584	Downrequlated
	YHR165C	-1.05372	0.00453176	0.0387539	Downrequlated
	YOR363C	-1.05281	0.00554064	0.0448813	Downrequlated
	YNL291C	-1.05185	0.00276111	0.0273269	Downrequlated
	YOR026W	-1.05109	0.00259464	0.0261823	Downrequlated
	YOR090C	-1.04826	0.000666163	0.00968321	Downrequlated
	YMR293C	-1.04822	0.00358344	0.0325927	Downrequlated
	YOR296W	-1.04586	0.00133753	0.0161272	Downrequlated
	YBR204C	-1.04529	0.000560317	0.00847345	Downrequlated
	YOL095C	-1.04404	0.000311587	0.00550878	Downrequlated
	YOL025W	-1.03574	1.00225e-05	0.000342835	Downrequlated
	YBL089W	-1.0303	0.000221784	0.00433512	Downrequlated
	YML025C	-1.0296	0.00122769	0.0152108	Downrequlated
	YEL055C	-1.02901	6.06979e-05	0.00156571	Downrequlated
	YNR023W	-1.02278	5.3622e-05	0.00139462	Downrequlated
	YEL013W	-1.01974	0.00136457	0.0163593	Downrequlated
	YHR110W	-1.01801	0.000292651	0.00532355	Downrequlated
	YOR316C	-1.01706	0.0017078	0.0193801	Downrequlated
	YDR367W	-1.0149	0.00562861	0.0454186	Downrequlated
	YDR063W	-1.01034	0.002142	0.0229282	Downrequlated
	YMR231W	-1.0071	0.00381482	0.034203	Downrequlated
	YDR235W	-1.00549	0.000641161	0.00940668	Downrequlated
	YAR018C	-1.00426	0.000625026	0.00921292	Downrequlated
	YDR392W	-1.00415	0.0010185	0.0131361	Downrequlated
	YEL041W	-1.00358	0.000514615	0.0079778	Downrequlated
	YGL167C	-1.00312	1.50044e-06	7.26444e-05	Downrequlated
	YOR151C	-1.00224	0.000222797	0.00434145	Downrequlated
	YOR115C	-1.00002	0.00147972	0.0173499	Downrequlated
	YHR092C	1.00519	0.00365445	0.0330951	Upregulated
	YDR492W	1.01489	4.40569e-06	0.000177753	Upregulated
	YML042W	1.02556	0.00105072	0.0134142	Upregulated
	YCR008W	1.04495	0.000125768	0.00279711	Upregulated
	YDR398W	1.05235	0.00020974	0.00413826	Upregulated
	YPL119C	1.05371	0.00171375	0.0193999	Upregulated
	YNL056W	1.05637	0.00241307	0.0248981	Upregulated
	YGR054W	1.06004	0.00141605	0.0168746	Upregulated
	YOR236W	1.06799	0.00441223	0.0379899	Upregulated
	YLR367W	1.07826	0.00130549	0.0158014	Upregulated
	YBR135W	1.09354	0.00483725	0.0403788	Upregulated
	YPR181C	1.10415	0.00387657	0.0346579	Upregulated
	YDL124W	1.10423	0.00139726	0.0166876	Upregulated
	YDR091C	1.1063	0.00566509	0.045596	Upregulated
	YOL126C	1.11084	0.000819482	0.0113608	Upregulated
	YMR093W	1.11632	0.00195846	0.0214375	Upregulated
	YHR031C	1.1186	5.83189e-06	0.000219796	Upregulated
	YFR053C	1.12049	0.00354199	0.0324031	Upregulated
	YOR071C	1.12714	8.25597e-05	0.00197578	Upregulated
	YGR211W	1.1373	0.00262701	0.0264551	Upregulated
	YDR062W	1.15295	0.000428669	0.00695371	Upregulated
	YPR010C	1.15443	0.00466673	0.0395718	Upregulated
	YMR191W	1.15734	3.06865e-06	0.000133201	Upregulated
	YER024W	1.15904	2.47985e-05	0.000743245	Upregulated
	YML031W	1.16605	1.11511e-07	8.35536e-06	Upregulated
	YLR109W	1.16787	0.00280543	0.0276328	Upregulated
	YCR057C	1.17173	0.00269227	0.0268971	Upregulated
	YGL245W	1.17854	0.00539189	0.0439024	Upregulated
	YDL085W	1.17996	0.00113441	0.0142691	Upregulated
	YAL054C	1.18075	0.000239487	0.00455832	Upregulated
	YOR065W	1.18403	0.000371564	0.00623632	Upregulated
	YDL033C	1.18907	0.00560875	0.0453747	Upregulated
	YPR036W	1.19421	0.00322785	0.0305047	Upregulated
	YBR230C	1.21628	3.32186e-06	0.000140321	Upregulated
	YOL125W	1.22494	0.000467586	0.00748852	Upregulated
	YPL004C	1.23818	0.00610468	0.0480887	Upregulated
	YBR127C	1.25467	0.00226743	0.0237854	Upregulated
	YFR017C	1.25508	0.00498699	0.0414638	Upregulated
	YPL199C	1.26051	0.000100565	0.002353	Upregulated
	YLL067C	1.26665	0.00630303	0.0487575	Upregulated
	YHR132C	1.27166	0.00313335	0.0297455	Upregulated
	YML126C	1.27891	0.000192934	0.00386728	Upregulated
	YJL026W	1.28155	0.0030169	0.0288821	Upregulated
	YEL048C	1.29223	0.00111443	0.0141131	Upregulated
	YIL162W	1.29955	0.00336771	0.0313129	Upregulated
	YMR149W	1.32091	0.0018961	0.0210107	Upregulated
	YBR085W	1.32818	0.00192736	0.0212077	Upregulated
	YOR294W	1.3296	0.00326742	0.0307862	Upregulated
	YPR149W	1.37961	0.00418442	0.0366387	Upregulated
	YCR052W	1.39303	0.00543673	0.0441838	Upregulated
	YJR074W	1.40515	6.05736e-06	0.000223875	Upregulated
	YBL099W	1.42172	0.000713568	0.0101381	Upregulated
	YKL217W	1.4249	0.00153524	0.0178941	Upregulated
	YBL015W	1.42585	0.00470724	0.0397683	Upregulated
	YJL222W	1.42633	0.00446011	0.0382452	Upregulated
	YOR230W	1.43755	0.00186332	0.0207571	Upregulated
	YML018C	1.43881	9.16221e-05	0.00215981	Upregulated
	YGL153W	1.44419	0.00527106	0.0433108	Upregulated
	YNL195C	1.44788	0.000248889	0.00469013	Upregulated
	YOR317W	1.44798	0.000571842	0.00861046	Upregulated
	YDL125C	1.48715	0.00290473	0.0283009	Upregulated
	YIL057C	1.49502	0.00456115	0.0388996	Upregulated
	YJL045W	1.50788	0.00593082	0.0472216	Upregulated
	YLL052C	1.51598	0.00221534	0.0233949	Upregulated
	YIL022W	1.51881	0.00418791	0.0366387	Upregulated
	YLL058W	1.52421	0.00284686	0.0279099	Upregulated
	YKL191W	1.53245	0.00013187	0.00290242	Upregulated
	YOR356W	1.54211	0.00243069	0.025015	Upregulated
	YMR265C	1.54952	0.00286131	0.0280079	Upregulated
	YGR082W	1.55504	0.00354041	0.0324031	Upregulated
	YKR042W	1.55575	0.00500016	0.0415185	Upregulated
	YGR279C	1.58201	0.00247266	0.0252236	Upregulated
	YNL111C	1.61507	1.9655e-07	1.25744e-05	Upregulated
	YLR439W	1.62555	0.00187531	0.0208537	Upregulated
	YGL263W	1.64685	0.000117918	0.00268083	Upregulated
	YEL036C	1.64839	1.82615e-07	1.19727e-05	Upregulated
	YJR121W	1.67786	0.00249638	0.0254076	Upregulated
	YNR019W	1.67807	0.00617456	0.0484572	Upregulated
	YLL066C	1.68119	0.00411804	0.036301	Upregulated
	YJR116W	1.68528	1.64286e-05	0.000530263	Upregulated
	YGR068C	1.75123	0.00233313	0.0243527	Upregulated
	YNL125C	1.75592	2.47736e-06	0.000111375	Upregulated
	YLR259C	1.75661	0.000132808	0.00290242	Upregulated
	YLR237W	1.77324	0.00624751	0.0485869	Upregulated
	YDR232W	1.78582	0.00317536	0.0300538	Upregulated
	YGR060W	1.78792	1.56203e-07	1.06312e-05	Upregulated
	YKL081W	1.79409	0.00245673	0.0251584	Upregulated
	YER043C	1.79682	0.00117391	0.014689	Upregulated
	YLR467W	1.79888	0.00479667	0.0402536	Upregulated
	YBR106W	1.81093	0.00170474	0.0193801	Upregulated
	YDL213C	1.82422	0.00283609	0.0278476	Upregulated
	YHL032C	1.86375	0.00593927	0.0472216	Upregulated
	YLR390W	1.86814	0.0035059	0.032168	Upregulated
	YOL059W	1.86963	0.0058921	0.047062	Upregulated
	YPR080W	1.87238	0.00403973	0.035761	Upregulated
	YNL280C	1.88756	0.00621475	0.0485869	Upregulated
	YJR104C	1.89393	0.000349033	0.00601867	Upregulated
	YML008C	1.89472	6.70237e-06	0.000243842	Upregulated
	YNR017W	1.90829	2.4153e-05	0.000730861	Upregulated
	YEL035C	1.93832	0.00532801	0.0435633	Upregulated
	YGL055W	1.98913	0.000368039	0.00620399	Upregulated
	YGR181W	1.99562	0.00439956	0.037941	Upregulated
	YBL030C	2.00676	0.00106224	0.0135339	Upregulated
	YHR096C	2.01748	0.00259577	0.0261823	Upregulated
	YGL077C	2.01822	0.000388959	0.00644238	Upregulated
	YEL060C	2.01996	0.00130269	0.015798	Upregulated
	YLR378C	2.031	0.00102554	0.0131999	Upregulated
	YGR121C	2.04169	0.00606132	0.047905	Upregulated
	YPL015C	2.04318	0.00489017	0.0407665	Upregulated
	YBR177C	2.05482	0.00394879	0.0352035	Upregulated
	YLL060C	2.0759	0.00289044	0.0282053	Upregulated
	YER011W	2.08945	0.00066529	0.00968321	Upregulated
	YDR497C	2.10858	0.00191979	0.0211614	Upregulated
	YHR007C	2.11183	0.000363647	0.00616925	Upregulated
	YML089C	2.14952	0.000886657	0.0120013	Upregulated
	YLR402W	2.15105	0.00600096	0.0475493	Upregulated
	YHR033W	2.17544	0.000296558	0.00536361	Upregulated
	YHR216W	2.204	0.000842725	0.0115706	Upregulated
	YGR242W	2.23299	0.0021945	0.0232528	Upregulated
	YNL194C	2.25645	0.00128172	0.0156395	Upregulated
	YCL036W	2.30898	0.00623694	0.0485869	Upregulated
	YJR047C	2.31816	7.85346e-05	0.00190689	Upregulated
	YNL134C	2.32641	0.00178937	0.0201112	Upregulated
	YPL048W	2.4029	0.00622714	0.0485869	Upregulated
	YOR374W	2.42736	0.00591917	0.0472183	Upregulated
	YML131W	2.45199	0.000490587	0.00773873	Upregulated
	YGL063W	2.45362	0.000636342	0.0093578	Upregulated
	YDR502C	2.46253	1.20322e-07	8.90947e-06	Upregulated
	YDR384C	2.47953	0.000577975	0.00868205	Upregulated
	YCR095W-A	2.56204	6.27646e-05	0.00160586	Upregulated
	YBR222C	2.62342	0.00624239	0.0485869	Upregulated
	YPR192W	2.65122	0.00480944	0.0402896	Upregulated
	YFR032C-B	2.75168	0.00626056	0.0485869	Upregulated
	tY(GUA)M1	2.79822	0.0049569	0.0412681	Upregulated
	YEL020W-A	2.92412	0.000239721	0.00455832	Upregulated
	YJR073C	3.22059	0.000170244	0.00354806	Upregulated
	YBR209W	3.2229	0.0014494	0.0171476	Upregulated
	YJL225C	3.45708	0.000336145	0.00589331	Upregulated
	ETS1-1	3.48485	0.000798465	0.0111184	Upregulated
	YAR035W	3.59405	0.00348842	0.0321201	Upregulated
	YDR156W	3.66189	0.0057694	0.0463171	Upregulated
	YAR066W	3.74324	0.00362289	0.032904	Upregulated
	YHR213W	4.40993	0.00533294	0.0435633	Upregulated
	YGR296W	4.58727	0.000354752	0.00605096	Upregulated
	tE(UUC)E1	5.45393	0.000871147	0.011868	Upregulated
	ETS1-2	5.92965	0.00165136	0.0188976	Upregulated
	YEL021W	8.16351	4.12404e-10	7.01532e-08	Upregulated
esa1-6h vs WT-6h	YKL118W	-4.61964	6.17341e-06	0.00084562	Downrequlated
	YLR012C	-3.78826	0.000208281	0.0111639	Downrequlated
	YDR403W	-3.24023	2.00832e-13	6.64215e-10	Downrequlated
	tA(AGC)K1	-2.74972	0.00148786	0.043499	Downrequlated
	YCR035C	-2.61756	5.66708e-09	3.17563e-06	Downrequlated
	YHL006W-A	-2.46718	0.000148396	0.00888069	Downrequlated
	YHL028W	-2.41564	5.14563e-06	0.000736606	Downrequlated
	YKR007W	-2.37899	4.69316e-07	0.000111264	Downrequlated
	YFL017C	-2.30935	2.028e-08	9.03318e-06	Downrequlated
	YOL146W	-2.22249	9.89462e-09	5.08253e-06	Downrequlated
	YBR129C	-2.04017	0.000121763	0.00766324	Downrequlated
	YGR066C	-2.03384	1.49275e-06	0.000262894	Downrequlated
	YDR182W-A	-2.00865	0.000190267	0.0104715	Downrequlated
	YHL017W	-1.93838	3.53242e-06	0.000544346	Downrequlated
	YJR052W	-1.9071	4.8877e-08	1.88299e-05	Downrequlated
	YNL026W	-1.871	1.46416e-05	0.00170285	Downrequlated
	YDR177W	-1.8474	4.00984e-07	0.000107464	Downrequlated
	YER042W	-1.84461	9.74272e-08	3.00271e-05	Downrequlated
	YKL216W	-1.82571	0.000650854	0.0274785	Downrequlated
	YIL045W	-1.80655	0.00149113	0.043499	Downrequlated
	YOR180C	-1.79762	1.27874e-05	0.0015158	Downrequlated
	YDL065C	-1.79259	0.00118719	0.0390374	Downrequlated
	YBR273C	-1.77586	2.29699e-13	6.64215e-10	Downrequlated
	YKL026C	-1.76897	3.24367e-06	0.000512666	Downrequlated
	YOL022C	-1.76201	0.00040019	0.0188303	Downrequlated
	YOR339C	-1.68075	0.00127464	0.0407743	Downrequlated
	YPR035W	-1.67108	0.000222038	0.0115012	Downrequlated
	YKL173W	-1.65644	0.000473934	0.0216395	Downrequlated
	YAR028W	-1.65443	0.000218	0.0113877	Downrequlated
	YGL226W	-1.61639	0.000252766	0.0126671	Downrequlated
	YDR106W	-1.61594	0.00128352	0.0407743	Downrequlated
	YOR279C	-1.61078	3.37277e-05	0.00329996	Downrequlated
	YBR128C	-1.59798	2.74413e-05	0.00286692	Downrequlated
	YGL220W	-1.58958	0.00107422	0.0374097	Downrequlated
	YNL095C	-1.57981	0.000615692	0.0269158	Downrequlated
	YMR074C	-1.56877	5.49978e-05	0.00464392	Downrequlated
	YOR074C	-1.55808	0.000721534	0.0294539	Downrequlated
	YDR147W	-1.53087	0.000452371	0.0209655	Downrequlated
	YDR345C	-1.50394	0.000777624	0.029958	Downrequlated
	YLL022C	-1.45616	6.60421e-05	0.00502573	Downrequlated
	YGR276C	-1.44488	0.000242334	0.0122438	Downrequlated
	YDR183W	-1.43301	0.000462959	0.0212961	Downrequlated
	YHL010C	-1.39619	0.00160399	0.0459859	Downrequlated
	YFR005C	-1.39537	0.00147488	0.043499	Downrequlated
	YDR379W	-1.39069	6.09482e-05	0.00487902	Downrequlated
	YGL224C	-1.37774	7.89657e-05	0.00586439	Downrequlated
	YBR014C	-1.34803	0.000756436	0.0298233	Downrequlated
	YHR101C	-1.34229	0.000195873	0.0105909	Downrequlated
	YGR102C	-1.33289	4.92846e-06	0.00072331	Downrequlated
	YKL138C-A	-1.32946	0.0017352	0.0483972	Downrequlated
	YOR091W	-1.32503	0.000791018	0.0302847	Downrequlated
	YIL103W	-1.31582	0.000185535	0.010303	Downrequlated
	YFR003C	-1.31068	0.000317493	0.0156562	Downrequlated
	YJR151C	-1.29311	0.000194286	0.0105909	Downrequlated
	YHR075C	-1.28697	1.90601e-05	0.00213611	Downrequlated
	YLR072W	-1.2816	0.000211622	0.0112451	Downrequlated
	YBL038W	-1.28108	5.35464e-05	0.00459823	Downrequlated
	YCR014C	-1.27936	9.06989e-05	0.00642607	Downrequlated
	YAL001C	-1.27008	0.00147496	0.043499	Downrequlated
	YCR054C	-1.26942	0.000291162	0.0144736	Downrequlated
	YAL008W	-1.25054	3.87971e-05	0.00362341	Downrequlated
	YOR289W	-1.23864	9.68495e-07	0.000198993	Downrequlated
	YDR082W	-1.23818	1.2454e-05	0.00150522	Downrequlated
	YOR081C	-1.23708	0.00113215	0.0383438	Downrequlated
	YPL110C	-1.20245	0.000925239	0.0339474	Downrequlated
	YGL106W	-1.20041	0.000715299	0.0294539	Downrequlated
	YOR251C	-1.18872	1.20671e-09	9.29772e-07	Downrequlated
	YML038C	-1.17788	0.00108491	0.037437	Downrequlated
	YNL223W	-1.15164	2.88303e-05	0.00296184	Downrequlated
	YOL017W	-1.13871	0.001337	0.0418338	Downrequlated
	YOL031C	-1.1306	0.00130958	0.0411849	Downrequlated
	YPR094W	-1.1172	0.000899524	0.0334429	Downrequlated
	YBL089W	-1.09403	8.56641e-05	0.00621216	Downrequlated
	YGR156W	-1.07438	0.00109361	0.03745	Downrequlated
	YOR115C	-1.05955	0.000771622	0.0299137	Downrequlated
	YLR290C	-1.05752	6.06249e-05	0.00487902	Downrequlated
	YGL112C	-1.05363	9.89205e-05	0.00685108	Downrequlated
	YBR147W	-1.05307	3.11211e-05	0.00309404	Downrequlated
	YLR324W	-1.04248	0.000122392	0.00766324	Downrequlated
	YDR270W	-1.01081	0.0014973	0.043499	Downrequlated
	YNL201C	1.00112	6.27482e-05	0.00489595	Upregulated
	YDL138W	1.02009	8.86523e-05	0.0063541	Upregulated
	YGR240C	1.0276	5.25806e-06	0.000736606	Upregulated
	YDR276C	1.05	0.000123079	0.00766324	Upregulated
	YDL042C	1.05115	0.00180201	0.0498099	Upregulated
	YKL201C	1.05875	0.00147095	0.043499	Upregulated
	YGL014W	1.07791	0.000164688	0.00962223	Upregulated
	YGL001C	1.08272	0.00146343	0.043499	Upregulated
	YER105C	1.08648	7.17938e-06	0.000941568	Upregulated
	YGL139W	1.09118	0.00095363	0.0345775	Upregulated
	YOR341W	1.10943	0.000233194	0.0118948	Upregulated
	YMR247C	1.11436	3.7027e-05	0.0035302	Upregulated
	YPL178W	1.13607	0.000717589	0.0294539	Upregulated
	YKR075C	1.14248	0.00120463	0.0390806	Upregulated
	YMR093W	1.15226	0.00151019	0.043499	Upregulated
	YGR241C	1.15502	0.00106876	0.0374097	Upregulated
	YDR054C	1.16563	5.03752e-07	0.000115005	Upregulated
	YDR186C	1.16658	1.04502e-06	0.000201298	Upregulated
	YHR092C	1.16736	0.000995335	0.03526	Upregulated
	YLR342W	1.17672	0.00128991	0.0407743	Upregulated
	YBR011C	1.17873	5.27107e-10	4.64155e-07	Upregulated
	YMR102C	1.18631	8.91301e-07	0.000189448	Upregulated
	YDL035C	1.18652	1.69379e-05	0.00193343	Upregulated
	YML018C	1.18895	0.00136737	0.0421423	Upregulated
	YEL036C	1.19258	0.000183295	0.010303	Upregulated
	YDR380W	1.19683	0.00170036	0.0478586	Upregulated
	YER166W	1.22557	8.20162e-05	0.00601842	Upregulated
	YMR125W	1.23319	0.000646954	0.0274785	Upregulated
	YEL042W	1.23734	0.000184045	0.010303	Upregulated
	YER165W	1.26526	0.00119424	0.0390374	Upregulated
	YMR296C	1.27637	0.00140368	0.0430463	Upregulated
	ICR1	1.31384	0.0010507	0.0370088	Upregulated
	YDR398W	1.33679	2.93662e-06	0.000489225	Upregulated
	YJL106W	1.34823	0.000101516	0.00695272	Upregulated
	YNL016W	1.36172	2.48466e-05	0.0026406	Upregulated
	YOR297C	1.39272	3.72263e-05	0.0035302	Upregulated
	YDR381W	1.41459	0.000217254	0.0113877	Upregulated
	YKR059W	1.41473	3.8658e-06	0.00058119	Upregulated
	YPR157W	1.42925	0.0013544	0.0420371	Upregulated
	YPR010C	1.44804	0.000427874	0.0199804	Upregulated
	YLR256W	1.4501	6.00057e-05	0.00487902	Upregulated
	YGR054W	1.46965	9.72921e-06	0.00119942	Upregulated
	YOR272W	1.49652	0.00144152	0.043499	Upregulated
	YCR102C	1.50534	0.000170229	0.00980644	Upregulated
	YOR051C	1.5092	0.000125966	0.00776456	Upregulated
	YGL045W	1.5237	4.73759e-05	0.00429448	Upregulated
	YPL172C	1.53756	0.00118983	0.0390374	Upregulated
	YDL047W	1.55321	4.31934e-10	4.4374e-07	Upregulated
	YGR187C	1.55729	3.21082e-06	0.000512666	Upregulated
	YPL212C	1.57116	0.000984402	0.0350743	Upregulated
	YHR137W	1.57435	0.000114236	0.0076538	Upregulated
	YDR062W	1.57916	1.43519e-06	0.000260192	Upregulated
	YOR356W	1.6229	0.00142255	0.0434089	Upregulated
	YNL190W	1.64045	0.00165651	0.047272	Upregulated
	YNL125C	1.65058	9.7283e-06	0.00119942	Upregulated
	YGL140C	1.6508	1.98894e-09	1.22598e-06	Upregulated
	YML008C	1.68303	6.36173e-05	0.00490171	Upregulated
	YKR094C	1.70158	1.94999e-05	0.00214638	Upregulated
	YHR031C	1.70452	6.37172e-12	9.81883e-09	Upregulated
	YMR070W	1.71817	5.37106e-05	0.00459823	Upregulated
	YOR032W-A	1.72874	4.2464e-05	0.00390669	Upregulated
	YNL111C	1.72909	2.83084e-08	1.16329e-05	Upregulated
	YGR240C-A	1.78248	0.00012293	0.00766324	Upregulated
	snR84	1.78854	0.00171432	0.048032	Upregulated
	YLR325C	1.83637	0.00108715	0.037437	Upregulated
	YLL067C	1.84513	6.94498e-05	0.0052206	Upregulated
	YGR060W	1.84666	6.05824e-08	2.19665e-05	Upregulated
	YEL026W	1.8767	0.000636769	0.0273512	Upregulated
	YFR022W	1.89794	2.04953e-10	2.52666e-07	Upregulated
	YPL189W	1.91444	8.21157e-06	0.0010545	Upregulated
	YJR094W-A	1.91933	0.00127828	0.0407743	Upregulated
	YNL179C	1.92387	0.000899684	0.0334429	Upregulated
	YGL263W	2.20514	4.35594e-07	0.000111264	Upregulated
	YLR467W	2.27419	0.000358156	0.0172475	Upregulated
	YBR085W	2.27565	1.24034e-07	3.6407e-05	Upregulated
	SRG1	2.34237	3.23271e-13	6.64215e-10	Upregulated
	YJR047C	3.02051	2.96177e-07	8.29835e-05	Upregulated
	YEL075C	3.05661	0.000883237	0.0334429	Upregulated
	YCL064C	3.25361	1.37486e-09	9.41626e-07	Upregulated
	YDR545W	6.54101	1.00674e-06	0.000200178	Upregulated
	YEL021W	7.35327	2.05166e-08	9.03318e-06	Upregulated

## Sheet: functional enrichment analys
Supplementary Table S4
	Clusters	Description	Genes
esa1 0h vs WT 0h upregulated	1	Cell cycle - yeast	MCD1, SWE1, YOX1, CLN2, GIC2, SKG6, MER1
	2	Purine metabolism	PDE2, AAH1, RNR1
esa1 0h vs WT 0h downregulated	1	MAPK Signaling Pathway	FUS1, CTT1, STE3
	2	regulation of reproductive process	FUS1, AMA1, STE3
esa1 4h vs WT 4h downregulated	1	sporulation resulting in formation of a cellular spore	SPS22, OSW2, GAS2, CTS2, SPS2, SPS1, RAD6, GAS4, SPO21, SPR1, OSW1, SPS18, PFS1, SPR6, CDC20, CLB1, RIF1, UBC11, APC1, PIR5, ECM23
	2	Antigen processing: Ubiquitination & Proteasome degradation	CDC20, RAD6, CLB1, UBC11, UFO1, APC1, DCN1, SPS1, RIF1, CTS2, HEK2, SPR1, CBC2
	3	polysaccharide metabolic process	GAS2, CTS2, GAS4, SPR1, YHL012W
	4	Neddylation	DCN1, CLB1, UFO1
	5	regulation of meiotic cell cycle	SPS1, CDC20, CLB1
esa1 5h vs WT 5h upregulated	1	Metabolic pathways	HXK1, YLL058W, ACS1, LCB2, RPA14, HEM1, SAM2, ATP1, VMA2, GUS1, ERG25, YJL045W, RNR2, OPI3, ATP2, MDH2, CYT1, DFR1, FAA1, ALD4, SUC2, ERG13, ERG6, SWP1, ERG24, HST2, RPA135, VMA13, GUT1, ERG11, YHR033W, IMD2, ANP1, URA3, SAH1, GPD2, IGD1, YAT1, HNT1, YDL124W, ACH1, EHT1, PCS60, OLE1, CAT2, ARE2, YAT2, GTT2, TEF4, CAM1, PEX14, SOD1, NDE2, PET9, AAC3, CIR2, RGI2, CYB5, SAT4
	2	transmembrane transport	HSP60, PET9, AAC3, TIM23, TIM9, PEX14, CAT2, CYB5, ESBP6, OM14, TOM20, TIM13, ATP2, TIM44, SEC61, MDH2, MOG1, WTM1, SND3, COS12, ART5, VTH2, HXK1, AQY2, THI7, ATO3, ITR1, ATP1, VMA2, HNM1, MEP1, JEN1, NRT1, VMA13, AQY1, HXT4, HXT5, FAA1
	3	biosynthesis	ERG25, ERG6, ERG24, ARE2, ERG11, LCB2, GPD2, ALD4, ERG13, GUT1, YAT2, CYB5, YAT1, ACH1, EHT1, PCS60, OLE1, OPI3, FAA1, CAT2, SAH1, HXK1, ACS1, HEM1, SAM2, ATP1, ATP2, CYT1, CIR2, IMD2, IGD1, UTH1, SUC2, VMA2, YJL045W, VMA13
	4	Biological oxidations	ACS1, SAM2, ALD4, ERG11, SAH1, ACH1, HXK1, MDH2, GPD2, GUT1
	5	DNA duplex unwinding	YLL067C, YLL066C, YRF1-5, YRF1-3, YJL225C, RRM3
esa1 5h vs WT 5h downregulated	1	organelle organization	SPA2, APC2, SWI6, ROM2, AIM7, APC4, SLY1, SIR4, SPC110, CDC27, CDC20, VPS45, CDH1, HSK3, CDC16, DAD2, SGO1, UBP2, APC5, HOF1, AIM44, RHO1, CDC23, BIM1, PEA2, CLB4, PEX30, CLB3, MPS1, STN1, CLB1, KEL2, MAD3, JHD2, BUB3, UBC11, ERR3, APC1, SEC12, IQG1, HRR25, CLB5, KAR3, CIN8, CDC15, DIG2, ATG8, TEC1, RTF1, AMA1, PHD1, TOF2, AZF1, PEP5, FUS2, SPS18, MSG5, STE12, GAL83, RIM1, SRB8, CAK1, RAX2, ACE2,…
	2	reproduction	YCS4, SPS22, BUD5, CAK1, OSW7, IRC19, SPA2, SPO75, RAX2, SWI6, FAR10, GAS2, CDC15, ADY3, CLB3, MPS1, SPO71, PDS1, SWI5, SPR28, SPC110, DIT2, GIP1, AME1, RTF1, SAE2, CDC20, ESP1, CLB1, CLB6, OKP1, AMA1, BNS1, KEL2, EFG1, IDS2, LOH1, MAD3, GRR1, BUD4, HYM1, VPS51, SPO14, GAS4, NUF2, SGO1, SPR1, SSP2, OSW1, RAD17, AXL2, DSN1, SPO20, SEC14, ROT1, TGL3, CNM67, SPS18, KAR1, SPC98, END3, MSG5, SSO1, HRR…
	3	protein modification	CAK1, MPS1, RTF1, CDC20, CDH1, AMA1, MAD3, HYM1, BUB3, SSP2, SIP3, LAM1, ROM2, RGA2, SAE2, SPS18, IQG1, BEM2, CLB4, PEX22, CLB3, UBP1, AHK1, STE5, GIP1, BSD2, ESP1, CLB1, CLB6, CNB1, LAG2, PHO80, SLN1, PIG2, MSG5, ACM1, CLB5, GAL83, PTP3, EST3, VAC7, CSR1, PHO2, OPY1, GTS1, SEC14, PDR17, KIN3, CDC15, PRR2, ALK2, ALK1, DBF2, CMK2, KIN4, YCK2, HRR25, SKS1, DBF20, RIM1, BUD5, KEI1, AGE1, BEM1, TRS65…
	4	meiotic cell cycle	YCS4, CAK1, SWI6, CDC15, CLB3, MPS1, PDS1, GIP1, AME1, RTF1, CDC20, ESP1, CLB1, CLB6, OKP1, AMA1, MAD3, NUF2, SGO1, RAD17, DSN1, HRR25, CLB5, KAR3, NDT80, SSP1, CIN8, SWI5, SPC110, KEL2, GRR1, RHO1, HSK3, DAD2, SAE2, LOH1, MPH1, SPS22, OSW7, IRC19, SPA2, SPO75, FAR10, GAS2, DRS2, PRR2, ADY3, STE5, SPO71, SPR28, DIT2, BEM1, EFG1, STE18, CNB1, SPO14, GAS4, SPR1, STE4, SSP2, OSW1, PRM2, SPO20, SEC14…
	5	mitotic cell cycle	CDC10, BUD5, CAK1, SPA2, STU2, RAX2, APC2, ACE2, SWI6, CLB4, YCS4, CDC3, ROM2, MTW1, CDC15, SHS1, CLB3, NUR1, MBP1, MPS1, ARP10, PDS1, APC4, SWI5, SPR28, MET32, SPC110, CDC27, KIP1, ALK2, CHS2, RIF1, CDC20, ALK1, CDH1, ESP1, CLB1, CLB6, SMI1, KEL2, MAD3, GRR1, BUD4, CDC16, DAD2, PSF3, NUF2, BUB3, ASE1, SGO1, KIN4, APC5, UBC11, AXL2, DSN1, ORC1, HOF1, CNM67, APC1, SPC98, END3, VIK1, IQG1, NSL1, NI…
	6	spindle organization	CLB4, CDC15, CLB3, MPS1, SPC110, KIP1, CDH1, ESP1, CLB1, NUF2, ASE1, CLB5, KAR3, CIN8, BIM1, CDC10, APC2, ROM2, SHS1, CDC37, KEL2, HSK3, DAD2, HOF1, IQG1, AIM44, RHO1, BEM2, VIK1, CAK1, PEX22, UBP1, GIP1, BSD2, RTF1, CDC20, CLB6, AMA1, MAD3, LAG2, PHO80, BUB3, SIP3, ACM1, LAM1, ORC3, YCS4, KIN4, RAD17, ORC1, KIN3, DBF2, HRR25, DBF20, YUH1, PHO2, TOF2, MTW1, JHD2, UBP2, UBC1, UBC11, HOS4, ARP10, C…
	7	protein localization	GBP2, CDC10, LOC1, SPA2, POM34, RAX2, VPS63, CDC3, MDM30, CSR1, MTW1, DRS2, PEX22, TFC3, CDC15, SHS1, IWR1, ASM4, PEX19, USO1, MPS1, SPO71, SLY1, SPR28, SIR4, SRP101, GPI8, SPC110, TLG1, NUP170, ATG8, ATG14, UBS1, DER1, AME1, RIF1, BSD2, VPS45, ERP6, DBF2, ESP1, CLB6, BNS1, RPB4, EXO70, RAD7, BUD4, SRP21, LHS1, MEH1, TOF2, VPS51, YKR078W, SIL1, SGO1, VAM3, TRS33, STE4, KIN4, DJP1, NUP188, VPS9, M…
	8	organelle fusion	NYV1, MDM30, USO1, VTC5, SLY1, SPC110, TLG1, FZO1, VPS45, PHO80, VAM3, UBP2, SEY1, SNC2, PRM2, SPO20, PEP5, FUS2, ERR3, PFA3, KAR1, SSO1, HRR25, KAR3, RHO1, VAC8, VTC1, LAM6, PEX30, CSR1, DRS2, CDC15, ADY3, SPO71, YSP2, ATG8, AMA1, OSH6, NEO1, DJP1, SEC14, PDR17, TOM70, SAM50, SEC12, SMA1, TAZ1, OSH7, BRL1, SSP1, SPO73, UBC1, CNL1, VPS51, VAB2, SPA2, FAR10, PRR2, STE5, BEM1, KEL2, EFG1, STE18, GR…
	9	developmental process	SPA2, RAX2, CDC15, SWI5, AMA1, KEL2, UBP2, FUS2, RHO1, PTP3, PEA2, BEM1, SPO14, YCK2, HYM1, VPS51, ROT1, STE5, STE4, STE12, ROM2, SPC110, CAK1, ORC3, ACE2, YCS4, MPS1, AIM7, PDS1, MET32, LCD1, RIF1, RTF1, CDC20, CDH1, ESP1, BNS1, MAD3, GRR1, CDC16, TOF2, ESC8, PHO80, BUB3, SGO1, DIA2, KIN4, RAD17, ORC1, HOF1, SEC14, MSG5, ACM1, BIM1, BEM2, UBP1, STN1, SIR4, NUP170, JHD2, LAG2, APC9, RSC3, APC5, P…
	10	signaling pathway	SPA2, SWI6, ROM2, STE5, BEM1, CLB1, CLB6, STE18, STE4, YCK2, MSG5, CLB5, RHO1, STE12, PTP3, BUD5, FAR10, PRR2, MPS1, EFG1, CNB1, HYM1, IRS4, SPO14, SPS18, RTF1, AHK1, CDC37, MEH1, PDE1, TOF2, PHO80, BEM2, FUS2, END3, SPO20, HRR25, CLB3, UBP2, RGA2, ALK2, ALK1, DBF2, KIN4, DBF20, IQG1, APC2, CLB4, DRS2, CDC15, AIM7, ARP10, APC4, UBC1, CTS2, CDC27, CDC20, CDH1, CDC16, PTR2, APC5, UBC11, HOS4, CST6,…
	11	chromatin organization	IES1, YCS4, ARP10, EAF1, SET4, ABF2, APC9, ORC3, BRE2, SWD1, PHO2, RXT3, HST4, SIR4, RSC3, SPT3, LCD1, NUP170, ALK2, RIF1, RTF1, ALK1, TAF1, RAD26, JHD2, TOF2, IRS4, SIR1, ESC8, HST3, DIA2, UBP2, APC5, ISW2, HOS4, ORC1, IOC4, PEP5, SNF12, SPT2, HMI1, MPH1, MGS1, MPS1, STN1, PDS1, CDC20, CDH1, ESP1, AMA1, MAD3, CDC16, BUB3, SGO1, BIM1, GBP2, PBP2, SAE2, EST3, THP2, NUR1, RAD7, MTW1, CTF13, SPC110,…
	12	sister chromatid segregation	YCS4, APC2, CLB4, MTW1, CLB3, MPS1, PDS1, APC4, SPC110, CDC27, KIP1, CDC20, CDH1, ESP1, CLB1, MAD3, CDC16, NUF2, ESC8, BUB3, ASE1, SGO1, APC5, UBC11, DSN1, IOC4, APC1, VIK1, NSL1, CLB5, KAR3, CDC23, CIN8, BIM1, AMA1, NUR1, NUP170, ARP10, ALK2, RIF1, ALK1, ORC1, ORC3, APC9, RSC3, LCD1, RTF1, SAE2, LOH1, TOF2, DIA2, PHO2, RAD26, STN1, SIR4, JHD2, UBP2, PEP5, RAD7, HOS4, ABF2, ISW2, EST3, SNF12, GBP2
	13	metabolic process	CAK1, CLB3, PHO2, MPS1, STE5, GIP1, RTF1, SAE2, ESP1, CLB1, CLB6, CNB1, HYM1, SSP2, SEC14, MSG5, CLB5, PTP3, CDC20, AMA1, MAD3, CDC15, PRR2, YCK2, HRR25, BUD5, ROM2, BEM1, TRS65, FUS2, SPS18, CSR1, OPY1, GTS1, PDR17, LAM6, YSP2, OSH6, OSH7, VAC7, GAS2, KNH1, GAS4, RHO1, BIG1, EXG2, CTS2, SPR1, YEH2, YUR1
	14	prospore assembly	CDC15, ADY3, SPO71, AMA1, SPO14, SPO20, SSO1, SMA1, SSP1, SPO73, SPA2, SWI6, YCS4, MPS1, SWI5, CDC20, CLB1, SGO1, PEA2, UBP2, PTP3, DRS2, SEC14, HRR25
esa1 6h vs WT 6h upregulated	1	organic hydroxy compound biosynthetic process	LCB2, ARO10, ERG26, ERG25, ERG6, MOT3, LCB1, CYB5, FLC3, GUP2
	2	carbohydrate mediated signaling	RGT2, GPR1, PSY2, YNL190W
	3	RNA transport	YRA1, TIF1, STO1, CBC2, NUP157, PAB1, AAC3, FLC3, RPL40B, ARO10, PUF4, PUB1, ARO9, GDA1, RPL38, UTP5, YTM1, UTP15, SNU13
	4	posttranscriptional regulation of gene expression	PUF4, YGR054W, ANB1, TIF1, ETT1, RKR1, PUB1, PAB1
	5	DNA duplex unwinding	YLL067C, YRF1-5, YRF1-1, RRM3
